# Supplementary material for: Ammonium Fluoride as Suitable Additive for HILIC-Based LC-HRMS Metabolomics
Source: Metabolites. 2019 Nov 27;9(12):292. doi: 10.3390/metabo9120292 (PMC6950006; doi:10.3390/metabo9120292)
Supplement: Supplementary file 1 [file metabolites-09-00292-s001.zip]

Archive with 2 entries (2 files):
- supplementary figure 1-5.pdf
- supplementary tables.xlsx
