# Supplementary material for: Ammonium Fluoride as Suitable Additive for HILIC-Based LC-HRMS Metabolomics
Source: Metabolites. 2019 Nov 27;9(12):292. doi: 10.3390/metabo9120292 (PMC6950006; doi:10.3390/metabo9120292)
Supplement: Supplementary file 1 [file metabolites-09-00292-s001.zip › supplementary tables.xlsx]

## Sheet: Table S1 ESI+
AA method
compound	logP	mz	RT (peak apex)	fwhm	peak area	simmetric	note	a	b	b/a	S/N	Kapp	Lapp	SKapp	log_S/N	range_S/N	intVSmaxINT	shape	result
betaine	-3.25	118.086	12.77	0.29	46355025	ni	right tail	0.17	0.4	2.35294	1624	15.3718	1.18672	0.911748	3.21059	0.468161	0.245558	0.5	0.0593162
valine	0.2	118.086	13.48	0.17	4109693	yes		0.14	0.22	1.57143	143	16.2821	1.21171	0.930581	2.15534	0.132139	0.117138	1	0.0383655
leucine	0.73	132.102	11.76	0.15	9242359	yes		0.16	0.18	1.125	193	14.0769	1.14851	0.882942	2.28556	0.173606	0.111687	1	0.0473588
isoleucine	0.71	132.102	12.14	0.16	10791393	yes		0.18	0.2	1.11111	285	14.5641	1.16328	0.89408	2.45484	0.227511	0.173712	1	0.0700556
fructose-6-phosphate	-0.35	261.036	16.48	0.08	1032429	ni	right tail	0.06	0.14	2.33333	1097	20.1282	1.30381	1	3.04021	0.413907	1	0.5	0.232823
uracil	-0.71	113.035	1.52	0.09	27344	yes	weird shape	0.1	0.16	1.6	55	0.948718	-0.0228629	0	1.74036	0	0.88759	1	0
nicotinamide-n-oxide	-2.68	139.05	2.46	0.17	249031346	ni	right tail	0.1	0.25	2.5	38834	2.15385	0.333215	0.2684	4.58921	0.907155	0.894352	0.5	0.118345
uridine	-1.61	245.077	4.1	0.21	16401982	ni		0.13	0.27	2.07692	267	4.25641	0.629043	0.491386	2.42651	0.218489	1	0.5	0.0603915
5-hydroxy-indole acetic acid	0.26															-0.554181	0		0
taurine	-2.46	126.022	15.21	0.09	2646522	yes		0.08	0.11	1.375	1878	18.5	1.26717	0.972387	3.2737	0.488257	0.19263	1	0.168826
sorbitol_mannitol	-4.67															-0.554181	0		0
hippuric acid	0.31	180.065	6.54	0.14	60109	yes		0.09	0.17	1.88889	68	7.38462	0.868328	0.671751	1.83251	0.029342	0.0202166	1	0.00512888
glycourso-dexoycholic acid	3.53	450.321	6.68	0.08	702075	yes		0.06	0.1	1.66667	505	7.5641	0.878757	0.679613	2.70329	0.306624	0.16542	1	0.0707576
inosine	-1.91	269.088	7.12	0.08	4311929	yes		0.08	0.12	1.5	1180	8.12821	0.909995	0.703158	3.07188	0.423994	0.0981693	1	0.0898858
d-homophenylalanine	1.53	180.102	7.3	0.05	11051887	yes		0.04	0.08	2	15060	8.35897	0.922153	0.712323	4.17782	0.776157	0.127839	1	0.175817
l-phenylalanine	1.11	166.086	7.6	0.06	9812099	yes		0.065	0.07	1.07692	8835	8.74359	0.94169	0.727049	3.94621	0.702404	0.0942756	1	0.152878
l-kynurenine	1.09	209.092	7.66	0.06	8259300	yes		0.05	0.08	1.6	13099	8.82051	0.945494	0.729916	4.11724	0.756865	0.0864213	1	0.163015
biotin	0.12	245.095	7.77	0.08	4529312	yes		0.05	0.1	2	4524	8.96154	0.952383	0.735109	3.65552	0.609842	0.102315	1	0.136182
l-tryptophan	1.04	205.095	7.82	0.06	6861351	yes		0.05	0.08	1.6	16470	9.02564	0.955478	0.737442	4.21669	0.788534	0.0812881	1	0.16997
d,l-pantotheic acid	-0.85	220.118	8.03	0.07	1334940	yes		0.06	0.09	1.5	3416	9.29487	0.968243	0.747064	3.53352	0.570992	0.0247496	1	0.111986
glu-val-phe	0.98	394.197	8.85	0.06	5939904	yes		0.06	0.06	1	5314	10.3462	1.01478	0.782141	3.72542	0.632099	0.146901	1	0.162578
cis-4-hydroxy-d-proline	-1.84	132.065	10.19	0.1	11555041	yes		0.07	0.15	2.14286	5219	12.0641	1.0815	0.83243	3.71759	0.629605	0.119639	1	0.164252
2-hydroxy-indole acetic acid	0.26				no					1.6							0
MIN	-4.67				5939904	Median				1.70105	Median								0.100936	Median
MAX	3.53				1.88264e+07	Average					Average								0.099906	Average
AF method
betaine	-3.25	118.086	8.95	0.12	188774136	yes		0.1	0.015	0.15	11423	10.4744	1.02013	0.786173	4.05778	0.737932	1	1	0.580142
valine	0.2	118.086	8.77	0.07	35084076	yes		0.05	0.09	1.8	1475	10.2436	1.01045	0.77888	3.16879	0.454853	1	1	0.354276
leucine	0.73	132.102	8.29	0.09	82752372	yes		0.07	0.11	1.57143	2248	9.62821	0.983545	0.758598	3.3518	0.513126	1	1	0.389257
isoleucine	0.71	132.102	8.15	0.08	62122317	yes		0.07	0.09	1.28571	1706	9.44872	0.975373	0.752438	3.23198	0.474973	1	1	0.357388
fructose-6-phosphate	-0.35	261.036	10.42	0.04	1027741	yes		0.03	0.08	2.66667	2274	12.359	1.09198	0.840335	3.35679	0.514717	0.995459	1	0.430573
uracil	-0.71	113.035	2.64	0.23	30807	no	light	0.22	0.18	0.818182	38834	2.38462	0.377418	0.301719	4.58921	0.907155	1	0	0.0684265
nicotinamide-n-oxide	-2.68	139.05	5.73	0.34	278448909	ni	large	0.33	0.47	1.42424	3708	6.34615	0.802511	0.62214	3.56914	0.582335	1	0.5	0.20379
uridine	-1.61	245.077	7.09	0.05	3864955	yes		0.04	0.06	1.5	13373	8.08974	0.907935	0.701606	4.12623	0.759728	0.23564	1	0.203458
5-hydroxy-indole acetic acid	0.26	191.058	7.48	0.03	507298	yes		0.03	0.06	2	975	8.58974	0.93398	0.721238	2.989	0.397603	1	1	0.286766
taurine	-2.46	126.022	9.5	0.09	13738897	yes		0.06	0.11	1.83333	1226	11.1795	1.04842	0.8075	3.08849	0.429282	1	1	0.346646
sorbitol_mannitol	-4.67	183.086	8.58	0.17	1133842	no	double	0.08	0.15	1.875	889	10	1	0.771001	2.9489	0.384833	1	0	0.0741768
hippuric acid	0.31	180.065	6.37	0.1	2973243	yes		0.12	0.07	0.583333	260	7.16667	0.855317	0.661944	2.41497	0.214815	1	1	0.142196
glycourso-dexoycholic acid	3.53	450.321	6.52	0.08	4244184	yes		0.07	0.13	1.85714	2322	7.35897	0.866817	0.670613	3.36586	0.517605	1	1	0.347113
inosine	-1.91	269.088	7.68	0.1	43923377	yes		0.07	0.13	1.85714	35389	8.84615	0.946754	0.730867	4.54887	0.894308	1	1	0.65362
d-homophenylalanine	1.53	180.102	7.73	0.06	86451908	yes		0.05	0.11	2.2	75995	8.91026	0.94989	0.73323	4.88079	1	1	1	0.73323
l-phenylalanine	1.11	166.086	7.9	0.07	104078888	yes		0.05	0.09	1.8	50898	9.12821	0.960385	0.741141	4.7067	0.944567	1	1	0.700057
l-kynurenine	1.09	209.092	8.01	0.07	95570205	yes		0.05	0.11	2.2	53537	9.26923	0.967044	0.74616	4.72865	0.951557	1	1	0.710014
biotin	0.12	245.095	7.31	0.06	44268338	yes		0.05	0.11	2.2	42550	8.37179	0.922819	0.712825	4.6289	0.919792	1	1	0.655651
l-tryptophan	1.04	205.095	8.2	0.08	84407817	yes		0.06	0.09	1.5	39267	9.51282	0.978309	0.754652	4.59403	0.908688	1	1	0.685743
d,l-pantotheic acid	-0.85	220.118	7.07	0.07	53937759	yes		0.05	0.1	2	33553	8.0641	0.906556	0.700566	4.52573	0.886941	1	1	0.621361
glu-val-phe	0.98	394.197	7.49	0.03	40434662	ni	too narrow?	0.03	0.08	2.66667	51526	8.60256	0.934628	0.721726	4.71203	0.946262	1	0.5	0.384155
cis-4-hydroxy-d-proline	-1.84	132.065	9.98	0.11	96582708	yes		0.08	0.12	1.5	40745	11.7949	1.07169	0.825042	4.61007	0.913798	1	1	0.753921
2-hydroxy-indole acetic acid	0.26	191.058	7.53	0.08	77751	yes		0.07	0.11	1.57143	42550	8.65385	0.937209	0.723672	4.6289	0.919792	1	1	0.665628
					4.2179e+07	Median				1.81667	Median								0.389257	Median
					5.1621e+07	Average				1.75956	Average								0.449895	Average

## Sheet: Table S2 ESI-
AA method
compound	logP	mz	RT (peak apex)	fwhm	peak area	simmetric	note	a	b	b/a	S/N	Kapp	Lapp	Sapp	log_S/N	range_S/N	intVSmaxINT	shape	result
valine	0.2	116.072	13.49	0.1	1501158	yes		0.11	0.23	2.09091	548	16.2949	1.21205	0.958182	2.73878	0.436686	0.121931	1	0.131671
leucine	0.73	130.028	11.75	0.17	6353852	yes		0.19	0.21	1.10526	162	14.0641	1.14811	0.934861	2.20952	0.307172	0.162886	1	0.0970829
isoleucine	0.71	130.028	12.15	0.14	6376383	yes		0.17	0.23	1.35294	163	14.5769	1.16367	0.940534	2.21219	0.307826	0.174521	1	0.0998484
l-phenyllactic acid	1.05	165.055	2.83	0.35	1047081315	ni	right tail	0.23	0.5	2.17391	268	2.62821	0.419659	0.669164	2.42813	0.360669	1	0.5	0.135758
myo-inositol	-2.11	179.056	15.87	0.07	5304602	yes		0.06	0.08	1.33333	4487	19.3462	1.28659	0.985371	3.65196	0.660145	1	1	0.650488
fumaric acid	-0.01	115.004	16.16	0.07	55845838	yes		0.04	0.08	2	28388	19.7179	1.29486	0.988386	4.45313	0.856198	0.40463	1	0.417412
fructose-6-phosphate	-0.35	259.012	16.49	0.09	52814271	ni	right tail	0.07	0.17	2.42857	6654	20.141	1.30408	0.991749	3.82308	0.702021	1	0.5	0.391628
citric acid	-1.72	191.019	17.33	2.1	328745830	no	enormous tail	0.73	4.5	6.16438	9	21.2179	1.3267	1	0.954243	0	1	0	0
uracil	-0.71	111.019	1.53	0.21	146648348	yes		0.13	0.22	1.69231	10946	0.961538	-0.0170333	0.509885	4.03926	0.754919	1	1	0.384922
nicotinamide-n-oxide	-2.68	137.036	2.47	0.17	127999253	yes		0.11	0.21	1.90909	28235	2.16667	0.335792	0.638575	4.45079	0.855624	1	1	0.54638
uridine	-1.61	243.062	4.1	0.34	286730030	ni		0.2	0.4	2	13264	4.25641	0.629043	0.745535	4.12267	0.775333	1	0.5	0.325146
5-hydroxy indole acetic acid	0.26	190.051	13.44	0.13	19643339	yes		0.1	0.14	1.4	2945	16.2308	1.21034	0.957557	3.46909	0.615396	0.705996	1	0.428761
taurine	-2.46	124.007	15.2	0.12	26620065	yes		0.1	0.18	1.8	8938	18.4872	1.26687	0.978177	3.95124	0.733382	1	1	0.717377
sorbitol_mannitol	-4.67	181.072	8.77	0.18	7995788	no	double peak	0.16	0.15	0.9375	667	10.2436	1.01045	0.88465	2.82413	0.457571	0.927538	0	0.0870629
Hydroxy-Hippuric acid	-0.04	194.045	1.08	0.06	1387985	yes		0.04	0.06	1.5	890	0.384615	-0.414973	0.36474	2.94939	0.488223	0.10962	1	0.0548139
tetradecanoic acid	6.09	227.202	0.81	0.07	1212353	yes		0.04	0.12	3	749	0.0384615	-1.41497	0	2.87448	0.469893	1	1	0
3-indole acetic acid	1.43	174.056	5.03	0.38	174365146	yes		0.24	0.4	1.66667	4929	5.44872	0.736294	0.784654	3.69276	0.67013	1	1	0.52582
hippuric acid	0.31	178.051	6.53	0.11	375540739	yes		0.1	0.14	1.4	18513	7.37179	0.867573	0.832537	4.26748	0.810766	1	1	0.674993
glycourso-deoxycholic acid	3.53	448.306	6.68	0.08	11336899	yes		0.07	0.1	1.42857	3797	7.5641	0.878757	0.836616	3.57944	0.6424	0.438516	1	0.278036
inosine	-1.91	267.074	7.11	0.1	5677759	yes		0.07	0.13	1.85714	792	8.11538	0.909309	0.847759	2.89873	0.475826	0.184099	1	0.141396
d-homophenylalanine	1.53	178.088	7.31	0.06	8831687	yes		0.06	0.07	1.16667	8085	8.37179	0.922819	0.852687	3.90768	0.722722	0.159976	1	0.2073
l-phenylalanine	1.11	174.072	7.59	0.06	9320874	yes		0.05	0.09	1.8	6723	8.73077	0.941053	0.859338	3.82756	0.703117	0.154301	1	0.201266
l-kynurenine	1.09	207.077	7.67	0.06	4270846	yes		0.06	0.07	1.16667	1753	8.83333	0.946125	0.861188	3.24378	0.560263	0.143911	1	0.157839
biotin	0.12	243.081	7.76	0.08	4291809	yes		0.05	0.11	2.2	1238	8.94872	0.951761	0.863243	3.09272	0.523297	0.121631	1	0.142076
d-,l-pantotheic acid	-0.85	218.103	8.02	0.07	17686889	yes		0.05	0.11	2.2	9746	9.28205	0.967644	0.869037	3.98883	0.742579	0.338923	1	0.289222
glu-val-phe	0.98	392.182	8.84	0.06	10240333	yes		0.05	0.09	1.8	4502	10.3333	1.01424	0.886032	3.65341	0.6605	0.248806	1	0.228167
l-tryptophan	1.04					no								0.516098		-0.233508	0	0	0
adipic acid	0.08	145.05	10.46	0.1	32585741	yes		0.07	0.13	1.85714	12447	12.4103	1.09378	0.915044	4.09506	0.768576	0.465524	1	0.37762
cis-4-hydroxy-d-proline	-1.84	130.051	10.2	0.11	10549154	yes		0.08	0.16	2	3190	12.0769	1.08196	0.910731	3.50379	0.623888	1	1	0.568194
deoxyguanosine-5-phosphate	-1.44	346.051	11.21	0.13	1431683	ni	right tailing	0.06	0.45	7.5	109847	13.3718	1.12619	0.926865	5.04079	1	0.876281	0.5	0.438905
MIN	6.09				10549154	median				1.8	median								0.253101	median
MAX	-4.67					mean				2.10107	mean								0.289973	mean
AF method
valine		116.072	8.75	0.07	12311520	yes		0.06	0.08	1.33333	3876	10.2179	1.00936	0.884253	3.58838	0.644589	1	1	0.56998
leucine		130.028	8.28	0.07	39007970	yes		0.05	0.09	1.8	419	9.61538	0.982967	0.874625	2.62221	0.408162	1	1	0.356989
isoleucine		130.028	8.14	0.06	36536578	yes		0.05	0.09	1.8	964	9.4359	0.974783	0.871641	2.98408	0.496712	1	1	0.432954
l-phenyllactic acid		165.055	1.28	0.07	111205748	yes		0.07	0.12	1.71429	7106	0.641026	-0.193125	0.445657	3.85163	0.709005	0.106205	1	0.0966635
myo-inositol		179.056	10.07	0.08	3570731	yes		0.07	0.07	1	109847	11.9103	1.07592	0.90853	5.04079	1	0.673138	1	0.635833
fumaric acid		115.004	9.27	0.25	138017051	yes		0.17	0.37	2.17647	391	10.8846	1.03681	0.894265	2.59218	0.400811	1	1	0.358432
fructose-6-phosphate		259.012	10.43	0.05	12242724	yes		0.04	0.07	1.75	5207	12.3718	1.09243	0.914552	3.71659	0.675961	0.231807	1	0.234507
citric acid		191.019	10.41	0.05	71870716	yes		0.04	0.05	1.25	23015	12.3462	1.09153	0.914223	4.36201	0.8339	0.218621	1	0.283037
uracil		111.019	2.5	0.34	2770516	ni	large	0.16	0.38	2.375	109847	2.20513	0.343434	0.641362	5.04079	1	0.0188922	0.5	0.0431715
uridine		243.062	7.09	0.06	68706355	yes		0.06	0.07	1.16667	13917	8.08974	0.907935	0.847258	4.14355	0.78044	0.536772	1	0.390404
5-hydroxy indole acetic acid		190.051	7.49	0.03	119832736	yes		0.03	0.05	1.66667	109847	8.60256	0.934628	0.856994	5.04079	1	0.417929	1	0.430751
taurine		124.007	9.51	0.08	27823598	yes		0.06	0.09	1.5	109847	11.1923	1.04892	0.898681	5.04079	1	1	1	0.898681
sorbitol		181.072	8.57	0.08	7595994	yes		0.05	0.06	1.2	109847	9.98718	0.999443	0.880635	5.04079	1	0.285348	1	0.363729
mannitol		181.072	8.67	0.08	8620444	yes		0.04	0.09	2.25	109847	10.1154	1.00498	0.882655	5.04079	1	1	1	0.882655
Hydroxy-Hippuric acid		194.045	6.09	0.17	12661833	no	weird shape	0.07	0.4	5.71429	109847	6.80769	0.833	0.819926	5.04079	1	1	0	0.204982
tetradecanoic acid		227.202	1.07	0.02	52628	yes	too strict?	0.02	0.04	2	109847	0.371795	-0.429697	0.35937	5.04079	1	0.0434098	1	0.0978119
3-indole acetic acid		174.056	6.47	0.1	32901559	ni	right tail	0.07	0.23	3.28571	3935	7.29487	0.863018	0.830875	3.59494	0.646194	0.188693	0.5	0.0636635
hippuric acid		178.051	6.37	0.09	106843813	yes		0.12	0.08	0.666667	36715	7.16667	0.855317	0.828066	4.56484	0.883534	0.284507	1	0.301787
glycourso-deoxycholic acid		448.306	6.51	0.06	25852859	yes		0.06	0.11	1.83333	109847	7.34615	0.86606	0.831985	5.04079	1	1	1	0.831985
inosine		267.074	7.68	0.06	30840739	yes		0.05	0.08	1.6	24838	8.84615	0.946754	0.861417	4.39512	0.842001	1	1	0.725314
d-homophenylalanine		178.088	7.72	0.05	55206156	yes		0.06	0.08	1.33333	30236	8.89744	0.949265	0.862333	4.48052	0.8629	1	1	0.744107
l-phenylalanine		174.072	7.91	0.06	60407004	yes		0.04	0.07	1.75	26961	9.14103	0.960995	0.866611	4.43074	0.850717	1	1	0.737241
l-kynurenine		207.077	8.01	0.07	29677003	yes		0.05	0.08	1.6	8195	9.26923	0.967044	0.868818	3.91355	0.724158	1	1	0.629162
biotin		243.081	7.32	0.05	35285361	yes		0.04	0.06	1.5	12325	8.38462	0.923483	0.852929	4.09079	0.76753	1	1	0.654648
d-,l-pantotheic acid		218.103	7.08	0.06	52185569	yes		0.05	0.07	1.4	26360	8.07692	0.907246	0.847007	4.42095	0.848321	1	1	0.718534
glu-val-phe		392.182	7.5	0.03	41157886	yes		0.02	0.05	2.5	18900	8.61538	0.935275	0.85723	4.27646	0.812965	1	1	0.696898
l-tryptophan		203.083	8.19	0.06	45693171	yes		0.04	0.08	2	26222	9.5	0.977724	0.872713	4.41867	0.847763	1	1	0.739854
adipic acid		145.05	8.39	0.28	69998001	ni	right tail	0.13	0.45	3.46154	62	9.75641	0.98929	0.876932	1.79239	0.2051	1	0.5	0.10117
cis-4-hydroxy-d-proline		130.051	9.97	0.08	9451410	yes		0.06	0.1	1.66667	679	11.7821	1.07122	0.906815	2.83187	0.459466	0.89594	1	0.374422
deoxyguanosine-5-phosphate		346.051	10.26	0.07	1633818	yes		0.06	0.11	1.83333	3556	12.1538	1.08471	0.911737	3.55096	0.635431	1	1	0.579346
					34093460	median				1.73214	median								0.431853	median
						mean				1.90424	mean								0.472624	mean

## Sheet: TABLE S3 Asymmetric factor
AA method			AF method
compound	asymmetric factor		compound	asymmetric factor
3-indole acetic acid	1.66667		3-indole acetic acid	3.28571
5-hydroxy indole acetic acid	1.4		5-hydroxy indole acetic acid	1.66667
adipic acid	1.85714		adipic acid	3.46154
betaine	2.35294		betaine	0.15
biotin	2		biotin	1.5
cis-4-hydroxy-d-proline	2		cis-4-hydroxy-d-proline	1.5
citric acid	6.16438		citric acid	1.25
d,l-pantotheic acid	1.5		d-,l-pantotheic acid	1.4
deoxyguanosine-5-phosphate	7.5		deoxyguanosine-5-phosphate	1.83333
d-homophenylalanine	1.16667		d-homophenylalanine	1.33333
fructose-6-phosphate	2.33333		fructose-6-phosphate	1.75
fumaric acid	2		fumaric acid	2.17647
glu-val-phe	1		glu-val-phe	2.5
glycourso-deoxycholic acid	1.42857		glycourso-deoxycholic acid	1.83333
hippuric acid	1.4		hippuric acid	0.583333
Hydroxy-Hippuric acid	1.5		Hydroxy-Hippuric acid	5.71429
inosine	1.5		2-hydroxy-indole acetic acid	1.57143
isoleucine	1.11111		inosine	1.6
leucine	1.10526		isoleucine	1.28571
l-kynurenine	1.16667		leucine	1.57143
l-phenylalanine	1.07692		l-kynurenine	1.6
l-phenyllactic acid	2.17391		l-phenylalanine	1.75
l-tryptophan	1.6		l-phenyllactic acid	1.71429
myo-inositol	1.33333		l-tryptophan	1.5
nicotinamide-n-oxide	1.90909		mannitol	2.25
sorbitol	0.9375		myo-inositol	1
taurine	1.375		nicotinamide-n-oxide	1.42424
tetradecanoic acid	3		sorbitol	1.2
uracil	1.6		taurine	1.5
uridine	2		tetradecanoic acid	2
valine	1.57143		uracil	0.818182
			uridine	1.16667
mean	1.95903		valine	1.33333
			mean	1.73404
